# Supplementary material for: Quantitative assessment of sitting time in ambulant adults with Muscular Dystrophy
Source: PLoS One. 2021 Nov 19;16(11):e0260491. doi: 10.1371/journal.pone.0260491 (PMC8604332; doi:10.1371/journal.pone.0260491)
Supplement: S1 File — (XLSX) [file pone.0260491.s001.xlsx]

## Sheet: Sheet1
	Age	Mass	Height	BMI	Fat (kg)	Fat (%)	FFM (kg)	10m Walk	Swinyard	Sleeping Time (mins)	Sedentary (Mins)	PA (mins)	Light (mins)	Moderate (mins)	Vig (Mins)	Sitting (mins)	Standing (mins)
	24	85	184	29.9	17.5	20.6	67.5	7.8	1	508.5	655	266	194.1	70.6	1.3	562.2	369
	49	88	179	27.4	34.32	39	53.68	16.9	3	396.5	945	99	95.6	3.4	0	900.4	143
	45	68	160	23.2	12.5	18.7	54.3	16.5	2	573.1	670.1	196.9	157.5	38.8	0.6	651.5	215.75
	29	88	180	28.7	22.4	25.2	65.6	5.48	2	606.5	570.7	263	186.3	76.1	0.6	506.5	327.35
	25	75.7	178	23.9	16.8	22.2	58.9	8	1	469.3	735.9	234.8	143.4	89.8	1.6	725.2	245.5
	52	78	186	22.546	23	17.94	60.06	17.3	1	445.7	846.5	147.8	124.2	23.5	0.1	661.1	333.2
	36	97.2	192	29	15.7	16.2	81.5	6.5	1	424.2	757.3	259	165.8	92.7	0.5	691.8	324.1
	37	88	180	28.1	30.1	33.9	57.9	6.3	2	606	626.3	207.8	135.1	68.6	4.4	452.5	381.5
	49	74	174	24.7	20.8	28.1	53.2	10.2	1	530.5	642.2	267	235.4	31.6	0	529.8	379.6
	59	104.6	184	30.6	35.2	33.7	69.4	5.8	1	381.8	832.2	226	154.5	69.1	2.4	620.3	421.9
	20	45	174	15.2	3.6	8	41.4	5.3	1	641.5	458.4	340	204.8	126	9.2	498.5	300.05
	40	100	186	29.9	24.8	24.2	75.2	8.7	1	536	626.1	277.9	214.1	62.2	1.6	487.9	416.2
	40	115.1	180	35.5	34.1	29.6	81	13	3	462.7	818.9	158.4	113.2	45.1	0.1	623.9	353.4
	24	81.8	170	28.3	20.2	24.7	61.6	12.7	1	686.4	531.1	222	193.1	28.2	0.7	527.3	226.3
	37.7857	84.8857	179.071	26.9247	22.2157	24.4314	62.9457	10.0343	1	519.193	693.979	226.114	165.507	58.9786	1.65	602.769	316.918
	12.1096	17.2014	7.90778	4.8064	9.05904	8.13864	11.3055	4.43842		94.2753	135.287	61.7152	40.884	32.6484	2.47969	119.812	82.0535
	Age	Mass	Height	BMI	Fat (kg)	Fat (%)	FFM (kg)	10m Walk	Swinyard	Sleeping Time (mins)	Sedentary (Mins)	PA (mins)	Light (mins)	Moderate (mins)	Vig (Mins)	Sitting (mins)	Standing (mins)
	20	84	182	25.3593	15.8	17.6	68.2			489.4	711.4	239	142.4	85.1	11.5	530	420
	23	94	186	27.1708	14	14.9	80			531.6	627.1	281.3	171.2	99.9	10.2	595.8	312.7
	22	68	182	20.5289	6.5	9.9	61.5			585.9	582.6	270.5	137.1	123	10.4	547.1	307
	56	133.8	192	36.2956	35.3	26.4	98.5			351	700.8	388	298.8	86.3	2.9	585.1	503.9
	53	85	177	27.1314	20.1	23.5	64.9			383.4	594.5	462.1	259.3	179.3	23.5	426.3	630.3
	45	94	183	28.0689	15.04	16	78.96			456.6	444.8	538.6	327.8	191.3	19.5	421.6	561.9
	24	85	171	29.0688	19.6	23.1	65.4			465	537.5	437.5	266.2	155.4	15.8	458.26	516.53
	36	91	186	26.3036	13.5	15	77.5			516	326.5	597.5	363.6	212.3	21.6	222.83	701.17
	57	65	165	23.8751	15.8	24.2	49.2			436	371	633	385.2	224.9	22.9	274.48	729.53
	44	78	180	24.0741	17.6	22.6	60.4			382	753.5	304.5	185.3	108.2	11	684.9	373.1
	28	69	174	22.7903	10.2	14.8	58.8			398	545	497	302.4	176.6	18	469.8	572.16
	27	82	189	22.9557	11.4	13.8	70.6			326	604	510	310.4	181.2	18.5	529.38	584.62
	36.25	85.7333	180.583	26.1352	16.2367	18.4833	69.4967			443.408	566.558	429.917	262.475	151.958	15.4833	478.796	517.742
	14.0914	18.0328	7.75134	4.04922	7.13792	5.22126	12.8594			78.578	132.135	133.001	84.86	49.5209	6.29875	131.809	140.672
